# Supplementary material for: Alteration in Nasopharyngeal Microbiota Profile in Aged Patients with COVID-19
Source: Diagnostics (Basel). 2021 Sep 5;11(9):1622. doi: 10.3390/diagnostics11091622 (PMC8467337; doi:10.3390/diagnostics11091622)
Supplement: Supplementary file 1 [file diagnostics-11-01622-s001.zip]

Archive with 1 entries (1 files):
- diagnostics-1321994-supplementary.pdf
